# Supplementary material for: Metabolomics reveals that vine tea (Ampelopsis grossedentata) prevents high-fat-diet-induced metabolism disorder by improving glucose homeostasis in rats
Source: PLoS One. 2017 Aug 16;12(8):e0182830. doi: 10.1371/journal.pone.0182830 (PMC5558946; doi:10.1371/journal.pone.0182830)
Supplement: S2 File — (XLSX) [file pone.0182830.s010.xlsx]

## Sheet: cell2与雪菊校对过137
Filename	(3-Methoxy-4-hydroxyphenyl)ethylene glycol sulfate	2-Hydroxyglutarate	2-Methylbutyroylcarnitine	3-hydroxy-3-methyl-Glutaric acid	3-Hydroxycapric acid	3-Methylglutaric acid	3-Methyl-L-histidine	3-phosphoglycerate	4-Guanidinobutanoic acid	5-Aminosalicylic Acid	5-L-Glutamyl-L-alanine	6-phospho-D-gluconate	Acetylcarnitine	acetyl-CoA	cis-Aconitic acid	Adenine	Adenosine	ADP	a-ketoglutarate	Allantoin	AMP	Arachidonic Acid	Arginine	Ascorbic acid	Asparagine	Aspartic acid	ATP	Betaine	Nicotinamide mononucleotide	Butyryl-L-carnitine	Carnitine	cholesterol sulfate	Choline	Citric acid	Citrulline	Creatine	Creatinine	Cytidine diphosphate choline	Cytosine	Decanoyl-L-carnitine	Deoxyadenosine	Deoxycytidine	Deoxyguanosine	Deoxyinosine	D-Glucuronic acid	(R)-2-Hydroxycaprylic acid	D-Glyceraldehyde 3-phosphate	Docosahexaenoic acid	Ergothioneine
Con-1	7039164	148229273	35656854	1273120760	25016008	35811973	1.53537e+07	7008303	144998372	6.90675e+06	50213348	1240602	5.8367e+08	3242	2102424289	222714015	13703287	316288	396439	2604109124	4889493	2596776085	1.36517e+07	17547830	28074583	4.13814e+07	11956	5482215637	1.71655e+07	8922980	4245819076	110865256	1029759677	272351554	9875777	620783516	5.72268e+08	4878976	2.08887e+08	5.02834e+06	3.36043e+07	54454494	1207962297	18951842	231720339	54499086	19658693	3833845203	26820016
Con-2	N/F	86142481	14990537	355586978	12653673	11129865	9.77337e+06	9075272	181522265	2.65783e+06	29842125	213859	4.27249e+08	6237	959013963	181324106	30425620	245598	284593	1431642173	3063271	2941428525	1.99978e+07	15127627	21804424	3.03774e+07	13599	4832230016	1.52742e+07	10053934	3425005400	90801567	942868393	24617016	3723416	4.51441e+08	5.90272e+08	3091213	2.02936e+08	2.30984e+06	1.66863e+07	52946819	575977889	9234745	104800653	24797495	6450532	4217679696	14811106
Con-3	4369901	122818146	22475879	872116784	13803092	34227961	1.5907e+07	10233791	300859913	1.38582e+07	26261210	782658	674735665	3619	2254719586	144282641	16605032	246308	651600	3056653227	2701451	2800368792	2.02825e+07	29508127	43121961	4.00191e+07	13580	5783279713	2.02191e+07	11856622	4194476345	99062320	882731085	N/F	4985595	4.1017e+08	5.36907e+08	4617312	2.18414e+08	5.26114e+06	1.60243e+07	63826197	1086070361	15772974	269072256	33401204	N/F	4938793207	36786037
Con-4	4872340	238925222	25385800	710066191	9976461	35466559	1.80213e+07	8555463	254023565	4.58031e+06	45238760	628647	4.49919e+08	2561	1402374153	235326427	24458524	260928	552420	2380018336	4493820	1788788733	1.35377e+07	158171111	24897217	2.99518e+07	21223	5814278142	1.72303e+07	5871188	3716052562	418122798	832389095	520351641	6885268	4.98473e+08	5.96936e+08	3269083	2.25002e+08	7.01424e+06	2.37696e+07	60656615	1207583950	17532056	236622417	22782103	N/F	1880504127	23909961
Con-5	2693588	108270511	20581194	256444550	3379366	20807041	2.44363e+07	4711352	191553211	3.33939e+06	18351565	404415	6.18304e+08	1475	765721071	133513818	8069968	295094	443470	1538216109	3391831	2204564254	8.23977e+06	16410651	16484014	6.95651e+07	15141	6480657348	2.27006e+07	6639445	4314631326	115056729	852827411	131852924	4396127	5.03153e+08	5.6994e+08	2893580	1.89649e+08	9.0731e+06	594827	57897633	1155607161	8831628	79564481	11015374	7210898	2429244752	33355885
Con-6	3363679	233485259	9894756	336116034	7866321	23793572	6.80791e+06	4791288	204729378	6.15693e+06	16966144	418556	4.8666e+08	2396	1054478051	245273843	14255736	304002	438174	1978133343	3360066	2367500190	1.08251e+07	13173949	16717871	2.93813e+07	13526	4421742469	1.4031e+07	11016440	3588469583	66668727	1026661451	405015868	6306835	5.32081e+08	3.60847e+08	1941914	1.81117e+08	4.59251e+06	1.25441e+06	45612047	410444388	9907962	83108883	36320549	10523560	2622971066	8971865
M1	1471253	72063151	17368158	723938136	3151318	18779626	2.6741e+07	9719737	104851279	5.65635e+06	39475404	2069545	2.50184e+08	6891	857060879	192797516	1373245	240427	390581	1129570287	3497377	1991670904	1.81234e+07	80727	34951597	3.33166e+07	12642	8353099509	1.15518e+07	3350522	3016297100	70556631	363222160	372048762	5030073	8.11985e+08	6.92733e+08	1976210	1.82809e+08	1.02497e+06	2.03008e+07	40350242	757592250	20711241	109256262	19427782	3426231	1126170489	1959175
M2	5465038	71404217	16842367	1468083918	4033440	14562619	3.57165e+07	8310631	129055876	1.8803e+06	87843945	1549214	4.27906e+08	6769	2403305062	185071371	2844315	189772	216740	1597082864	2723215	2697729813	1.50432e+07	156920	63560947	4.53803e+07	8871	10541996333	7.90711e+06	3634675	3250647511	69111240	558747389	450230963	9536250	7.92038e+08	5.53401e+08	7081526	2.29182e+08	2.04904e+06	2.54761e+07	51923385	1046737477	36849141	358479859	93400776	18085872	1535374881	9267253
M3	5319695	79050496	26555333	970689842	5554442	13809776	1.44146e+07	7802925	123484242	2.53754e+06	54606930	2364816	339554693	5525	2318304938	107920757	4915703	141830	261843	1658782217	2489284	2222497793	1.24542e+07	168706817	55382632	3.03472e+07	7509	9162502176	3.88323e+06	4535504	2912597345	116052950	410303741	404276248	8484835	3.65879e+08	4.25039e+08	5923759	1.83698e+08	1.63149e+06	6.60992e+06	48953645	883282018	19162425	151945558	37987234	14927155	1533249405	7581951
M4	5658261	124233850	18003971	1832317560	2575128	14326325	7.7229e+06	6869770	109387244	1.26797e+06	98477543	2091990	6.30696e+08	7612	2793296387	303343803	3225869	191170	253397	1790510929	3557636	2515955995	8.50117e+06	36634512	73767058	2.66826e+07	6672	6883133126	5.02429e+06	2795626	2798286414	185069357	392868828	769413889	9622600	5.39448e+08	4.02807e+08	2561654	1.46595e+08	3.45194e+06	4.46904e+06	46033323	869888601	40245690	304235305	71577377	19701346	1581976186	3550325
M5	5181344	115143532	18496447	1861223871	2425601	16204842	3.02132e+07	8737232	137001461	2.03638e+06	88124398	3247045	3.47047e+08	10687	2868283026	266312751	5221543	206304	185147	2137077027	4063550	2700569965	1.72458e+07	9310661	80096729	4.45341e+07	7315	9873841118	1.48591e+07	3747575	3452760032	133865118	579681460	827049384	11375858	5.32846e+08	6.61999e+08	7764705	1.98049e+08	1.78685e+06	2.5053e+07	53130517	1143222941	49583407	538814463	114961794	25385085	1273208749	7512878
M6	5871010	162813419	23623243	1599068297	5405649	24491216	3.11905e+07	8206059	108836779	1.69156e+06	61564685	2995662	2.64366e+08	8301	2836780808	137566952	5174355	160622	173124	2489669628	2461572	3616503312	1.86733e+07	18378722	80697161	5.64263e+07	7001	11005896101	1.01478e+07	4483475	3463381408	138929545	458821328	571001602	13993852	6.64726e+08	5.83571e+08	3599837	2.12657e+08	2.24428e+06	3.32283e+07	52569570	609262599	53902637	459913791	130384758	31753627	1884468615	5649275
PIO1	1866886	52767110	28149706	688950405	3996979	13918553	15655035	8634990	86131015	1.32966e+06	49409067	1193577	267177364	7699	38556996	393708229	7546587	161377	176663	1056691702	1574121	3398714994	1.23945e+07	18262120	38028340	2.54167e+07	8383	8926809009	8.09064e+06	5442494	3046341302	54536508	574968954	708603090	6874234	6.34664e+08	5.57665e+08	3930108	178360276	1.22974e+06	1.97242e+07	36826631	632573207	23861208	110575712	24897217	5175779	1636633251	2313814
PIO2	2789142	98842941	21697209	788320153	2907348	11723362	3.1579e+07	7619660	53559862	114871	44549640	609902	3.81962e+08	9808	538865948	243701426	5634727	203662	211360	1110248790	2641852	3170150623	1.02797e+07	13274642	28956785	3.55773e+07	9420	9195095633	1.01024e+07	5052185	3081086253	107851724	399014789	447375430	4821932	6.9439e+08	9.33718e+08	5010335	1.53232e+08	889533	1.13694e+08	35324063	536526313	18588311	88985221	27933768	5649854	2100064059	2793076
PIO3	3129771	86308388	10127167	612166695	14590189	13515706	1.15455e+07	3817272	13400633	1.13045e+06	41924015	563350	4.64491e+08	6939	106984469	274191099	11977954	149949	168094	1095808003	1348583	2818593755	1.05741e+07	10296069	25067432	2.39791e+07	6810	8631345437	1.38448e+07	4029170	3756389656	52417671	791977033	826532681	4805598	7.41722e+08	5.0407e+08	1362025	1.48426e+08	2.53079e+06	1.17095e+07	45910233	988759955	14201109	88043108	35482602	5689750	1251009395	1982405
PIO4	2678927	59664491	4153678	176065951	7351357	23345769	1.24062e+07	6338813	107029268	926686	19186115	644976	2.64129e+08	4848	203520463	421701100	24848014	152832	450306	1045589534	2031538	4728136334	1.08883e+07	19619278	19207237	3.54165e+07	9035	8530598065	1.18252e+07	8161845	2642290705	68308497	499174053	277046945	5172780	454623905	4.62166e+08	2800556	1.51571e+08	11253.2	2.42332e+07	31676115	777050841	12349888	41916098	39947556	4890384	2767449801	2182311
PIO5	1608541	84998486	15010557	823562225	3105407	11964486	1.6801e+07	6309433	75642168	2.13828e+06	73800696	870827	274500183	6060	36675791	363610113	2573967	119719	148943	1229159935	961833	2251099556	1.63945e+07	27468351	30231539	3.45137e+07	5106	7594543567	1.24914e+07	10024434	3288905566	30615259	589033271	430816720	4893933	8.81481e+08	587313422	5064148	2.05664e+08	2.48954e+06	2.7953e+07	46263947	1065458127	18783978	100878127	29719373	7160792	1031314401	5175399
PIO6	2027524	86017654	14994633	871948879	4011673	13758324	1.98952e+07	5790297	86981077	3.93331e+06	65151071	1199549	3.42501e+08	8975	308685339	393252618	7126339	211377	217383	737179067	2264727	3063468906	1.9963e+07	18434396	27399117	3.71464e+07	7622	10652776060	7.68781e+06	5969924	3333927262	119029132	654646929	579440270	4282324	746441018	757088868	3846575	1.9651e+08	1.93868e+06	2.74549e+07	50342648	836662408	24348254	113021574	25078858	6046114	1683624764	1554747
LOW1	1308779	126582637	43618427	669045621	3232382	10454744	1.78496e+07	2129160	74507163	2.66465e+06	33195296	900895	3.47095e+08	3507	159520281	352339501	3106889	412373	223032	870258098	4853287	2626972986	1.71281e+07	24233004	25999414	2.85561e+07	10333	8613243825	7.06774e+06	7454437	2671150281	39076649	563883495	493125149	4821235	6.03424e+08	6.2863e+08	6063480	1.80564e+08	1.20281e+06	3.56772e+07	42791060	2455759006	23270774	71950395	20130778	5377518	1485520423	2320170
LOW2	1784917	91436541	18439316	662401049	1868121	11875405	2.43549e+07	8194099	138140281	4.2548e+06	30658864	877921	527487743	8739	N/F	251006434	2660289	246321	253905	871995074	2601235	1893584259	1.61732e+07	9071976	32186852	3.32467e+07	18107	7597690009	9.26782e+06	6688480	2843031911	84673052	500982073	695193094	5305531	8.21034e+08	9.21444e+08	4847809	1.83588e+08	2.18896e+06	4.54958e+07	57331001	1490320761	19379978	68045654	20018713	6458706	972478593	3685503
LOW3	712364	92655622	14070792	726411342	2482585	10433289	1.55325e+07	4696554	82411215	4.50461e+06	46516587	651305	3.07146e+08	5025	517454078	229457173	3740356	251339	199722	940777854	4510457	1955069086	1.50472e+07	34780633	37994646	2.52981e+07	12565	7571758099	1.01564e+07	4868733	2860572986	53484304	773003552	214096165	3990980	8.81897e+08	8.83128e+08	4317503	2.0073e+08	2.55106e+06	1.26938e+07	52709985	5301661574	21879491	66314979	26025942	5144185	1173019415	2580335
LOW4	1637172	94734929	17761273	700332361	3351631	9716867	2.22553e+07	5825635	103025944	2.27308e+06	34833228	784556	2.15926e+08	7055	51575810	355096693	2001179	304017	197579	1053995742	4024995	1966763298	1.63659e+07	7235162	36762780	3.74134e+07	13423	9085814939	7.34855e+06	5324681	2928984853	81504587	650488966	577308626	4253316	6.23976e+08	7.06912e+08	2407140	2.10497e+08	1.48683e+06	3.38643e+07	53671715	2782155604	17427641	77594989	22357114	7210980	1083332509	2395675
LOW5	378887	34363695	19934197	288989919	3683162	12906045	2.33746e+07	6150822	112782530	3.73005e+06	15136706	532884	2.85973e+08	15143	550957331	216108136	9370688	204843	213406	976761157	2818144	1871371472	1.03059e+07	15116694	28616387	3.2984e+07	13790	7870226811	1.35026e+07	4793786	2997054855	74601851	687146381	230216383	8931243	912029775	1020160208	3824478	2.16827e+08	4.2663e+06	2.80569e+07	48958371	2355547077	16708761	80892251	47494878	4780460	939290004	2866862
LOW6	427570	82694031	20817918	582381837	1554927	9130291	2.34281e+07	5389548	85642677	2.63909e+06	34401791	989277	8.2653e+08	13667	60798260	393001523	3670424	227271	202761	872682073	2773299	2192683513	1.51165e+07	7498879	25933306	3.0237e+07	11314	8959457765	4.31287e+06	6346556	2722524872	69289417	530969741	423234478	4837906	8.99235e+08	6.972e+08	3572915	2.1178e+08	1.07269e+07	1.62063e+07	46574177	1615551783	19710360	49028555	18913379	4648850	1393809186	2512386
HIGH1	569305	72324651	21686313	660035675	2354902	10257955	4.41111e+07	3198247	140421679	2.06638e+06	42852410	1048399	170202911	2200	521719478	222304031	1906296	321279	174724	741450637	5493831	2490507341	1.59138e+07	20350276	32086134	4.54658e+07	9368	9398729592	4.70505e+06	6255130	3360788105	84236856	518239490	263257769	4121369	7.41237e+08	6.09087e+08	5669071	1.62171e+08	705181	3.29832e+07	48537186	1019404635	20012710	80371542	17789927	3392983	1425278563	5047962
HIGH2	2648436	46259589	11964727	918462606	2016579	10184117	3.02915e+07	6571410	88540847	3.64977e+06	49479549	922763	2.44752e+08	3545	55816031	385380327	3081485	140726	168084	1099931438	1614904	1929096658	1.22376e+07	11545982	26172021	6.0782e+07	8499	9991126890	1.60081e+07	5858573	3464674398	65569159	615596198	440045743	5822107	8.57757e+08	5.93858e+08	5101968	2.05269e+08	2.7573e+06	4.67145e+07	57754288	472886347	25032115	56978528	21249134	5731775	1459961787	6707183
HIGH3	1905871	22703117	14236002	861538781	2493307	11575090	3.93265e+07	5581799	100853900	2.59065e+06	52940556	1201207	3.58526e+08	3013	238664551	235722696	1863713	222660	203488	810893877	3727116	1785099982	1.11107e+07	35912647	41115619	3.81173e+07	10408	9164018131	7.30234e+06	4022571	3185691468	140221289	473088279	632007006	4806640	7.77591e+08	6.24509e+08	2761842	1.83449e+08	1.90948e+06	2.87354e+07	45159426	459582383	22069600	96404995	36013017	6864023	1115682330	2387022
HIGH4	1566754	65565003	12225407	546112543	3944435	10017911	1.52982e+07	5728322	86888492	2.56401e+06	41320514	710523	2.82838e+08	2478	14254752	375441778	3320884	235290	173301	801322962	4310522	2341147684	1.08318e+07	18939431	18793709	2.92482e+07	10545	8982853442	9.95934e+06	4740726	2962414363	126917455	696306051	519473301	5023818	519243233	4.23753e+08	3752743	1.97811e+08	2.99084e+06	1.19865e+07	51622380	1345229128	17849976	68592727	33411764	4324825	1264985716	4022433
HIGH5	670062	30616335	13635617	371766923	1294213	10839338	4.52944e+07	5941163	50319848	2.87396e+06	18927592	747586	4.30222e+08	2479	66069467	294425350	5845292	243234	172581	1096391558	4377919	3036588486	2.01621e+07	6352925	28206959	6.09768e+07	12968	10191320712	7.77437e+06	3719559	3662926592	105433728	606652127	837190961	12955400	8.07031e+08	6.47795e+08	2643049	1.94551e+08	1.81894e+06	7.18276e+07	51758140	666372482	13073531	85675534	28440754	7441378	1555219422	3513009
HIGH6	1624459	27084424	12788607	446103077	1714051	10429970	2.39457e+07	5012050	136933277	3.25406e+06	25329836	1575984	2.93971e+08	2946	73777827	249886577	1989624	159359	158334	799395402	1064015	2382335404	1.51323e+07	10041200	19642328	3.61197e+07	9873	9160399590	9.94013e+06	4190652	3498340986	78520243	581769978	572264495	4146994	9.33371e+08	6.89155e+08	3324486	2.44621e+08	4.39993e+06	2.86305e+07	49556811	1043482453	13921535	84197437	21885475	4822670	1471724273	3150565
[truncated: 88 more columns]

## Sheet: Sheet1
Filename	Control-1	Control-2	Control-3	Control-4	Control-5	Control-6	HFD-1	HFD-2	HFD-3	HFD-4	HFD-5	HFD-6	VT(2000mg/L)-1	VT(2000mg/L)-2	VT(2000mg/L)-3	VT(2000mg/L)-4	VT(2000mg/L)-5	VT(2000mg/L)-6	LOW1	LOW2	LOW3	LOW4	LOW5	LOW6	HIGH1	HIGH2	HIGH3	HIGH4	HIGH5	HIGH6
(3-Methoxy-4-hydroxyphenyl)ethylene glycol sulfate	7039164	N/F	4369901	4872340	2693588	3363679	1471253	5465038	5319695	5658261	5181344	5871010	1866886	2789142	3129771	2678927	1608541	2027524	1308779	1784917	712364	1637172	378887	427570	569305	2648436	1905871	1566754	670062	1624459
2-Hydroxyglutarate	148229273	86142481	122818146	238925222	108270511	233485259	72063151	71404217	79050496	124233850	115143532	162813419	52767110	98842941	86308388	59664491	84998486	86017654	126582637	91436541	92655622	94734929	34363695	82694031	72324651	46259589	22703117	65565003	30616335	27084424
2-Methylbutyroylcarnitine	35656854	14990537	22475879	25385800	20581194	9894756	17368158	16842367	26555333	18003971	18496447	23623243	28149706	21697209	10127167	4153678	15010557	14994633	43618427	18439316	14070792	17761273	19934197	20817918	21686313	11964727	14236002	12225407	13635617	12788607
3-hydroxy-3-methyl-Glutaric acid	1273120760	355586978	872116784	710066191	256444550	336116034	723938136	1468083918	970689842	1832317560	1861223871	1599068297	688950405	788320153	612166695	176065951	823562225	871948879	669045621	662401049	726411342	700332361	288989919	582381837	660035675	918462606	861538781	546112543	371766923	446103077
3-Hydroxycapric acid	25016008	12653673	13803092	9976461	3379366	7866321	3151318	4033440	5554442	2575128	2425601	5405649	3996979	2907348	14590189	7351357	3105407	4011673	3232382	1868121	2482585	3351631	3683162	1554927	2354902	2016579	2493307	3944435	1294213	1714051
3-Methylglutaric acid	35811973	11129865	34227961	35466559	20807041	23793572	18779626	14562619	13809776	14326325	16204842	24491216	13918553	11723362	13515706	23345769	11964486	13758324	10454744	11875405	10433289	9716867	12906045	9130291	10257955	10184117	11575090	10017911	10839338	10429970
3-Methyl-L-histidine	1.53537e+07	9.77337e+06	1.5907e+07	1.80213e+07	2.44363e+07	6.80791e+06	2.6741e+07	3.57165e+07	1.44146e+07	7.7229e+06	3.02132e+07	3.11905e+07	15655035	3.1579e+07	1.15455e+07	1.24062e+07	1.6801e+07	1.98952e+07	1.78496e+07	2.43549e+07	1.55325e+07	2.22553e+07	2.33746e+07	2.34281e+07	4.41111e+07	3.02915e+07	3.93265e+07	1.52982e+07	4.52944e+07	2.39457e+07
3-phosphoglycerate	7008303	9075272	10233791	8555463	4711352	4791288	9719737	8310631	7802925	6869770	8737232	8206059	8634990	7619660	3817272	6338813	6309433	5790297	2129160	8194099	4696554	5825635	6150822	5389548	3198247	6571410	5581799	5728322	5941163	5012050
4-Guanidinobutanoic acid	144998372	181522265	300859913	254023565	191553211	204729378	104851279	129055876	123484242	109387244	137001461	108836779	86131015	53559862	13400633	107029268	75642168	86981077	74507163	138140281	82411215	103025944	112782530	85642677	140421679	88540847	100853900	86888492	50319848	136933277
5-Aminosalicylic Acid	6.90675e+06	2.65783e+06	1.38582e+07	4.58031e+06	3.33939e+06	6.15693e+06	5.65635e+06	1.8803e+06	2.53754e+06	1.26797e+06	2.03638e+06	1.69156e+06	1.32966e+06	114871	1.13045e+06	926686	2.13828e+06	3.93331e+06	2.66465e+06	4.2548e+06	4.50461e+06	2.27308e+06	3.73005e+06	2.63909e+06	2.06638e+06	3.64977e+06	2.59065e+06	2.56401e+06	2.87396e+06	3.25406e+06
5-L-Glutamyl-L-alanine	50213348	29842125	26261210	45238760	18351565	16966144	39475404	87843945	54606930	98477543	88124398	61564685	49409067	44549640	41924015	19186115	73800696	65151071	33195296	30658864	46516587	34833228	15136706	34401791	42852410	49479549	52940556	41320514	18927592	25329836
6-phospho-D-gluconate	1240602	213859	782658	628647	404415	418556	2069545	1549214	2364816	2091990	3247045	2995662	1193577	609902	563350	644976	870827	1199549	900895	877921	651305	784556	532884	989277	1048399	922763	1201207	710523	747586	1575984
Acetylcarnitine	5.8367e+08	4.27249e+08	674735665	4.49919e+08	6.18304e+08	4.8666e+08	2.50184e+08	4.27906e+08	339554693	6.30696e+08	3.47047e+08	2.64366e+08	267177364	3.81962e+08	4.64491e+08	2.64129e+08	274500183	3.42501e+08	3.47095e+08	527487743	3.07146e+08	2.15926e+08	2.85973e+08	8.2653e+08	170202911	2.44752e+08	3.58526e+08	2.82838e+08	4.30222e+08	2.93971e+08
acetyl-CoA	3242	6237	3619	2561	1475	2396	6891	6769	5525	7612	10687	8301	7699	9808	6939	4848	6060	8975	3507	8739	5025	7055	15143	13667	2200	3545	3013	2478	2479	2946
cis-Aconitic acid	2102424289	959013963	2254719586	1402374153	765721071	1054478051	857060879	2403305062	2318304938	2793296387	2868283026	2836780808	38556996	538865948	106984469	203520463	36675791	308685339	159520281	N/F	517454078	51575810	550957331	60798260	521719478	55816031	238664551	14254752	66069467	73777827
Adenine	222714015	181324106	144282641	235326427	133513818	245273843	192797516	185071371	107920757	303343803	266312751	137566952	393708229	243701426	274191099	421701100	363610113	393252618	352339501	251006434	229457173	355096693	216108136	393001523	222304031	385380327	235722696	375441778	294425350	249886577
Adenosine	13703287	30425620	16605032	24458524	8069968	14255736	1373245	2844315	4915703	3225869	5221543	5174355	7546587	5634727	11977954	24848014	2573967	7126339	3106889	2660289	3740356	2001179	9370688	3670424	1906296	3081485	1863713	3320884	5845292	1989624
ADP	316288	245598	246308	260928	295094	304002	240427	189772	141830	191170	206304	160622	161377	203662	149949	152832	119719	211377	412373	246321	251339	304017	204843	227271	321279	140726	222660	235290	243234	159359
a-ketoglutarate	396439	284593	651600	552420	443470	438174	390581	216740	261843	253397	185147	173124	176663	211360	168094	450306	148943	217383	223032	253905	199722	197579	213406	202761	174724	168084	203488	173301	172581	158334
Allantoin	2604109124	1431642173	3056653227	2380018336	1538216109	1978133343	1129570287	1597082864	1658782217	1790510929	2137077027	2489669628	1056691702	1110248790	1095808003	1045589534	1229159935	737179067	870258098	871995074	940777854	1053995742	976761157	872682073	741450637	1099931438	810893877	801322962	1096391558	799395402
AMP	4889493	3063271	2701451	4493820	3391831	3360066	3497377	2723215	2489284	3557636	4063550	2461572	1574121	2641852	1348583	2031538	961833	2264727	4853287	2601235	4510457	4024995	2818144	2773299	5493831	1614904	3727116	4310522	4377919	1064015
Arachidonic Acid	2596776085	2941428525	2800368792	1788788733	2204564254	2367500190	1991670904	2697729813	2222497793	2515955995	2700569965	3616503312	3398714994	3170150623	2818593755	4728136334	2251099556	3063468906	2626972986	1893584259	1955069086	1966763298	1871371472	2192683513	2490507341	1929096658	1785099982	2341147684	3036588486	2382335404
Arginine	1.36517e+07	1.99978e+07	2.02825e+07	1.35377e+07	8.23977e+06	1.08251e+07	1.81234e+07	1.50432e+07	1.24542e+07	8.50117e+06	1.72458e+07	1.86733e+07	1.23945e+07	1.02797e+07	1.05741e+07	1.08883e+07	1.63945e+07	1.9963e+07	1.71281e+07	1.61732e+07	1.50472e+07	1.63659e+07	1.03059e+07	1.51165e+07	1.59138e+07	1.22376e+07	1.11107e+07	1.08318e+07	2.01621e+07	1.51323e+07
Ascorbic acid	17547830	15127627	29508127	158171111	16410651	13173949	80727	156920	168706817	36634512	9310661	18378722	18262120	13274642	10296069	19619278	27468351	18434396	24233004	9071976	34780633	7235162	15116694	7498879	20350276	11545982	35912647	18939431	6352925	10041200
Asparagine	28074583	21804424	43121961	24897217	16484014	16717871	34951597	63560947	55382632	73767058	80096729	80697161	38028340	28956785	25067432	19207237	30231539	27399117	25999414	32186852	37994646	36762780	28616387	25933306	32086134	26172021	41115619	18793709	28206959	19642328
Aspartic acid	4.13814e+07	3.03774e+07	4.00191e+07	2.99518e+07	6.95651e+07	2.93813e+07	3.33166e+07	4.53803e+07	3.03472e+07	2.66826e+07	4.45341e+07	5.64263e+07	2.54167e+07	3.55773e+07	2.39791e+07	3.54165e+07	3.45137e+07	3.71464e+07	2.85561e+07	3.32467e+07	2.52981e+07	3.74134e+07	3.2984e+07	3.0237e+07	4.54658e+07	6.0782e+07	3.81173e+07	2.92482e+07	6.09768e+07	3.61197e+07
ATP	11956	13599	13580	21223	15141	13526	12642	8871	7509	6672	7315	7001	8383	9420	6810	9035	5106	7622	10333	18107	12565	13423	13790	11314	9368	8499	10408	10545	12968	9873
Betaine	5482215637	4832230016	5783279713	5814278142	6480657348	4421742469	8353099509	10541996333	9162502176	6883133126	9873841118	11005896101	8926809009	9195095633	8631345437	8530598065	7594543567	10652776060	8613243825	7597690009	7571758099	9085814939	7870226811	8959457765	9398729592	9991126890	9164018131	8982853442	10191320712	9160399590
Nicotinamide mononucleotide	1.71655e+07	1.52742e+07	2.02191e+07	1.72303e+07	2.27006e+07	1.4031e+07	1.15518e+07	7.90711e+06	3.88323e+06	5.02429e+06	1.48591e+07	1.01478e+07	8.09064e+06	1.01024e+07	1.38448e+07	1.18252e+07	1.24914e+07	7.68781e+06	7.06774e+06	9.26782e+06	1.01564e+07	7.34855e+06	1.35026e+07	4.31287e+06	4.70505e+06	1.60081e+07	7.30234e+06	9.95934e+06	7.77437e+06	9.94013e+06
Butyryl-L-carnitine	8922980	10053934	11856622	5871188	6639445	11016440	3350522	3634675	4535504	2795626	3747575	4483475	5442494	5052185	4029170	8161845	10024434	5969924	7454437	6688480	4868733	5324681	4793786	6346556	6255130	5858573	4022571	4740726	3719559	4190652
Carnitine	4245819076	3425005400	4194476345	3716052562	4314631326	3588469583	3016297100	3250647511	2912597345	2798286414	3452760032	3463381408	3046341302	3081086253	3756389656	2642290705	3288905566	3333927262	2671150281	2843031911	2860572986	2928984853	2997054855	2722524872	3360788105	3464674398	3185691468	2962414363	3662926592	3498340986
cholesterol sulfate	110865256	90801567	99062320	418122798	115056729	66668727	70556631	69111240	116052950	185069357	133865118	138929545	54536508	107851724	52417671	68308497	30615259	119029132	39076649	84673052	53484304	81504587	74601851	69289417	84236856	65569159	140221289	126917455	105433728	78520243
Choline	1029759677	942868393	882731085	832389095	852827411	1026661451	363222160	558747389	410303741	392868828	579681460	458821328	574968954	399014789	791977033	499174053	589033271	654646929	563883495	500982073	773003552	650488966	687146381	530969741	518239490	615596198	473088279	696306051	606652127	581769978
Citric acid	272351554	24617016	N/F	520351641	131852924	405015868	372048762	450230963	404276248	769413889	827049384	571001602	708603090	447375430	826532681	277046945	430816720	579440270	493125149	695193094	214096165	577308626	230216383	423234478	263257769	440045743	632007006	519473301	837190961	572264495
Citrulline	9875777	3723416	4985595	6885268	4396127	6306835	5030073	9536250	8484835	9622600	11375858	13993852	6874234	4821932	4805598	5172780	4893933	4282324	4821235	5305531	3990980	4253316	8931243	4837906	4121369	5822107	4806640	5023818	12955400	4146994
Creatine	620783516	4.51441e+08	4.1017e+08	4.98473e+08	5.03153e+08	5.32081e+08	8.11985e+08	7.92038e+08	3.65879e+08	5.39448e+08	5.32846e+08	6.64726e+08	6.34664e+08	6.9439e+08	7.41722e+08	454623905	8.81481e+08	746441018	6.03424e+08	8.21034e+08	8.81897e+08	6.23976e+08	912029775	8.99235e+08	7.41237e+08	8.57757e+08	7.77591e+08	519243233	8.07031e+08	9.33371e+08
Creatinine	5.72268e+08	5.90272e+08	5.36907e+08	5.96936e+08	5.6994e+08	3.60847e+08	6.92733e+08	5.53401e+08	4.25039e+08	4.02807e+08	6.61999e+08	5.83571e+08	5.57665e+08	9.33718e+08	5.0407e+08	4.62166e+08	587313422	757088868	6.2863e+08	9.21444e+08	8.83128e+08	7.06912e+08	1020160208	6.972e+08	6.09087e+08	5.93858e+08	6.24509e+08	4.23753e+08	6.47795e+08	6.89155e+08
Cytidine diphosphate choline	4878976	3091213	4617312	3269083	2893580	1941914	1976210	7081526	5923759	2561654	7764705	3599837	3930108	5010335	1362025	2800556	5064148	3846575	6063480	4847809	4317503	2407140	3824478	3572915	5669071	5101968	2761842	3752743	2643049	3324486
Cytosine	2.08887e+08	2.02936e+08	2.18414e+08	2.25002e+08	1.89649e+08	1.81117e+08	1.82809e+08	2.29182e+08	1.83698e+08	1.46595e+08	1.98049e+08	2.12657e+08	178360276	1.53232e+08	1.48426e+08	1.51571e+08	2.05664e+08	1.9651e+08	1.80564e+08	1.83588e+08	2.0073e+08	2.10497e+08	2.16827e+08	2.1178e+08	1.62171e+08	2.05269e+08	1.83449e+08	1.97811e+08	1.94551e+08	2.44621e+08
Decanoyl-L-carnitine	5.02834e+06	2.30984e+06	5.26114e+06	7.01424e+06	9.0731e+06	4.59251e+06	1.02497e+06	2.04904e+06	1.63149e+06	3.45194e+06	1.78685e+06	2.24428e+06	1.22974e+06	889533	2.53079e+06	11253.2	2.48954e+06	1.93868e+06	1.20281e+06	2.18896e+06	2.55106e+06	1.48683e+06	4.2663e+06	1.07269e+07	705181	2.7573e+06	1.90948e+06	2.99084e+06	1.81894e+06	4.39993e+06
Deoxyadenosine	3.36043e+07	1.66863e+07	1.60243e+07	2.37696e+07	594827	1.25441e+06	2.03008e+07	2.54761e+07	6.60992e+06	4.46904e+06	2.5053e+07	3.32283e+07	1.97242e+07	1.13694e+08	1.17095e+07	2.42332e+07	2.7953e+07	2.74549e+07	3.56772e+07	4.54958e+07	1.26938e+07	3.38643e+07	2.80569e+07	1.62063e+07	3.29832e+07	4.67145e+07	2.87354e+07	1.19865e+07	7.18276e+07	2.86305e+07
Deoxycytidine	54454494	52946819	63826197	60656615	57897633	45612047	40350242	51923385	48953645	46033323	53130517	52569570	36826631	35324063	45910233	31676115	46263947	50342648	42791060	57331001	52709985	53671715	48958371	46574177	48537186	57754288	45159426	51622380	51758140	49556811
Deoxyguanosine	1207962297	575977889	1086070361	1207583950	1155607161	410444388	757592250	1046737477	883282018	869888601	1143222941	609262599	632573207	536526313	988759955	777050841	1065458127	836662408	2455759006	1490320761	5301661574	2782155604	2355547077	1615551783	1019404635	472886347	459582383	1345229128	666372482	1043482453
Deoxyinosine	18951842	9234745	15772974	17532056	8831628	9907962	20711241	36849141	19162425	40245690	49583407	53902637	23861208	18588311	14201109	12349888	18783978	24348254	23270774	19379978	21879491	17427641	16708761	19710360	20012710	25032115	22069600	17849976	13073531	13921535
D-Glucuronic acid	231720339	104800653	269072256	236622417	79564481	83108883	109256262	358479859	151945558	304235305	538814463	459913791	110575712	88985221	88043108	41916098	100878127	113021574	71950395	68045654	66314979	77594989	80892251	49028555	80371542	56978528	96404995	68592727	85675534	84197437
(R)-2-Hydroxycaprylic acid	54499086	24797495	33401204	22782103	11015374	36320549	19427782	93400776	37987234	71577377	114961794	130384758	24897217	27933768	35482602	39947556	29719373	25078858	20130778	20018713	26025942	22357114	47494878	18913379	17789927	21249134	36013017	33411764	28440754	21885475
D-Glyceraldehyde 3-phosphate	19658693	6450532	N/F	N/F	7210898	10523560	3426231	18085872	14927155	19701346	25385085	31753627	5175779	5649854	5689750	4890384	7160792	6046114	5377518	6458706	5144185	7210980	4780460	4648850	3392983	5731775	6864023	4324825	7441378	4822670
Docosahexaenoic acid	3833845203	4217679696	4938793207	1880504127	2429244752	2622971066	1126170489	1535374881	1533249405	1581976186	1273208749	1884468615	1636633251	2100064059	1251009395	2767449801	1031314401	1683624764	1485520423	972478593	1173019415	1083332509	939290004	1393809186	1425278563	1459961787	1115682330	1264985716	1555219422	1471724273
Ergothioneine	26820016	14811106	36786037	23909961	33355885	8971865	1959175	9267253	7581951	3550325	7512878	5649275	2313814	2793076	1982405	2182311	5175399	1554747	2320170	3685503	2580335	2395675	2866862	2512386	5047962	6707183	2387022	4022433	3513009	3150565
Flavin adenine dinucleotide	6.46898e+06	4.1393e+06	4.69067e+06	5.67367e+06	6.45464e+06	2.61234e+06	3.25905e+06	3.36149e+06	1.06367e+06	1.13243e+06	9.8539e+06	4.18087e+06	6.54331e+06	3.4988e+07	6.29327e+06	6.51684e+07	3.82992e+06	2.42525e+06	2.73193e+06	3.96152e+06	2.01761e+06	3.20037e+06	3.97598e+06	3.19852e+06	2.77524e+06	3.33063e+06	3.44007e+06	1.64065e+06	4.63789e+06	2.44714e+06
Fructose 1,6-bisphosphate	629976	170857	319756	261245	386361	406173	558603	475814	517847	401858	526988	629132	202161	275663	179785	124564	165855	295092	141578	276863	136182	239197	151893	155554	347618	204357	374694	190426	205974	190761
fructose-6-phosphate	710252	163908	606523	420725	258644	270869	535818	559137	725380	746667	1382034	963950	436763	310587	262884	111292	574883	584399	237866	412321	292943	294868	439208	500639	665385	618902	410983	212044	222862	512907
fumarate	73958	34771	115469	79412	72868	68710	100356	52324	61591	64298	74745	46732	80178	53661	55918	40938	97328	64686	49131	94740	61268	68200	71514	57087	64036	67792	45645	58497	52474	76525
Fumaric acid	56188009	26363027	128703485	63486978	14568952	28793903	40086286	52918489	49783827	100734091	93026834	54443495	33183067	19953727	21408590	10414485	41605098	17324570	21105445	32936623	25846165	38866531	15482279	24128286	19612138	16600826	30034459	15313077	7762648	18200835
Gallic acid	176127383	97056426	200322476	50402445	117296028	177194451	63361696	174842404	79583129	148346220	141850896	378870880	253635846	221733043	308825595	254982558	133562677	208552419	137981489	128702752	112000489	127257891	140445329	174709143	132571801	112708995	140904999	104819894	179529930	145230583
Gluconic acid	866795045	467071722	908279658	683283905	260802167	463086048	426607867	1550153885	930056851	1581898216	1994640602	1785617243	543619256	420712790	448720155	363120791	410793588	509376832	376945909	350716276	492553593	387266070	377384486	269741566	315535186	267666922	574663924	398278417	460014287	280890540
glucose-6-phosphate	1129886	573762	1240041	928143	637472	627721	809300	836892	841943	904640	1575786	1111222	398685	631052	675882	244962	789696	772643	459543	825351	659233	568790	850396	969511	968156	848728	612748	367945	364106	710289
Glutamate	639656406	565073628	1273493285	611338638	499813907	649465511	774627919	1446664547	1472128688	1224682936	1203298195	1461897450	733715572	607055097	668524229	536531755	606905868	617655107	537103258	529774836	718445719	788165956	693955297	591680446	512125235	584877415	582450713	446985853	738818959	413365391
Glutathione	7804873	3921696	9632001	9426886	2294808	5352560	2616602	3351886	3412512	5850263	3742195	3749334	2544741	1972783	1748615	1709195	2245751	2873754	1237121	1709258	1402821	1829525	1253187	1513758	1911744	2362322	3089700	1021708	1521757	1156809
Oxidized glutathione	723266116	171597358	729219133	600484477	174978986	323919475	13361374	52133898	74673650	114200481	141210010	295978396	20141300	36992562	66104262	41520945	24757958	34640001	31640765	28494812	19483082	27520254	28207419	20849555	23720975	31812767	38517264	14799523	34966538	33065386
Glyceric acid	61020397	18481905	43400614	181915833	13249077	20692832	29101224	91082709	78214601	80249077	84681104	93371537	118879478	56816617	85177095	50605458	103277528	63046628	68948914	65789335	43920864	64888703	38118684	47334215	22980780	85307550	64509075	115118759	99815816	61616618
Glycerol 3-phosphate	16256340	12624587	16669735	14620300	14095292	14022451	9583663	10154422	8486289	9163116	10361115	11239176	9545509	11911640	11837994	11723077	12726648	9609029	8920316	11308538	8403985	8760539	8785482	9796609	11159229	7623314	9573029	8313144	9013131	8634684
Glycerophosphocholine	1677745916	1753352020	2286392516	1578073056	1764387653	1215884489	616605404	869618095	894199055	854929031	1774886732	938293628	1394853168	880017819	728768853	751518927	1248557288	1166482857	1201258810	884636110	1059856214	838066687	1088085634	800097546	1376008538	918953438	960805251	1013272150	1237610688	1093990071
GSSG	36046794	29802236	37034692	36329528	35463456	35552456	18353883	17442387	15135900	15430382	17071007	20533058	15918578	22619003	24031327	22648747	13357915	15292645	17426418	17596671	14325565	19348892	18282761	19547544	20437166	14547881	12882212	16640437	17027068	15432963
Guanidylic acid	2115452	1784310	2369287	1902536	1750696	1861187	1097953	2090660	1305949	1700561	2517968	1689476	1190558	1196539	1474669	1439755	1156246	1089577	1152099	744907	749892	762879	1502430	786431	834625	1045393	1168273	1202102	1284742	1331751
Guanine	3816922	7325212	6395533	5602511	2720969	2669625	2424179	5279263	1588797	1639426	2959881	1768598	2744588	1891456	1516131	1364324	5320476	1774300	2336298	4427903	7325250	5795322	5862452	4230312	27045649	1814033	3897933	4529517	845174	2080505
GDP	898771	235889	719781	762085	225701	755827	35773	144175	327273	538033	773904	756807	153078	239113	201146	58378	123411	269392	103298	159638	112086	210173	42395	57277	29979	150849	228859	72019	307413	49577
Hypoxanthine	7258348799	5946584333	7217277529	6679948762	5649338339	5821585645	8528196601	11734196261	9034935185	9697637074	10402130389	13387904383	8823619161	6895337919	6199537314	7934388390	6881197666	6661796073	6824750517	6639617398	8495317780	6970475497	7507488572	6953100042	5687546367	6588129931	6019402513	5540554752	6909665825	6452618727
Indoxylsulfuric acid	152748841	56686651	98044878	60081046	74268125	113243941	43376795	47451262	50375605	81283779	57959124	236549097	88737321	38014515	37223596	35810587	50272781	34462311	42713027	37837349	33493133	26251048	35167780	25773871	39284352	41334167	27612383	33876025	27442049	31078314
Inosine	4515958104	2083799870	4458640861	3224280263	1794344207	2554246658	2307199897	4630497275	3622514794	4886857889	5572649999	5782262421	2060013554	2086026222	2092105360	1764391068	1837523565	2404332813	2038884561	2026182530	1959547937	2039877876	1951432560	1785883653	1618769754	2006582374	2073778438	1771999035	1615914240	1621149902
IMP	71224433	6115905	23175581	14547751	13277862	29752673	22034405	20405151	49330138	109436057	165125004	36377034	2935212	7989126	5686305	2633873	2214946	5099542	3820146	4474610	3238942	4554625	2617975	2126437	3006736	5841638	9501546	2754642	3989701	2423261
isocitrate	4693	2172	4630	2753	3709	3256	5542	3371		2749	16620	18032	14434	18404	21211	9832	19535	30524	5388	3711	5035	6306	3100	4874	2127	8357	1990		3231	18154
Lactic acid	2930856625	1923409231	2087466545	2219726065	1497727206	1478211660	2313782503	4666809619	3415857072	4259570761	4658210393	4881847251	2669831065	2422977227	2156224525	1481534428	2680050890	2574285083	2454353799	2393926999	2891616390	2364327154	1754384308	2319809509	2025420684	2635264869	2559342948	1817619156	2136524465	1839432332
L-Erythrulose	714222704	231280049	572019611	409334704	176627873	221357687	442389626	806829307	621027865	934311474	950723345	806620719	391727817	463031853	398967218	124062108	491390626	478191775	438303530	411698764	435478125	426679802	215136890	386081329	407861218	526163882	473736976	346964531	256328246	344238796
L-Gulonolactone	204624208	111651009	84366457	143422921	119456499	283003460	246882157	110739226	129184519	440206528	84830403	225057230	373413692	344692346	336307455	181205368	357947685	434609863	351220086	370032495	175172650	470365382	249846472	255792350	331482403	421558888	390777321	332892553	139787828	380733587
L-Isoleucine	285469527	346238891	347959615	356604512	177085912	337728312	134462817	247408630	296360083	163949819	227757798	296193563	149380864	265716570	250187617	314082484	197152327	407505175	225707016	147470971	316378185	144330771	161360700	162823136	162212325	254400484	245386155	158321702	315203256	202122302
L-Leucine	2.85498e+08	3.45682e+08	3.55198e+08	3.46963e+08	1.76963e+08	3.38098e+08	1.27508e+08	1.71872e+08	1.14472e+08	7.50889e+07	1.28201e+08	1.77344e+08	1.1771e+08	2.65495e+08	1.03441e+08	3.13163e+08	1.97066e+08	1.83772e+08	1.25873e+08	1.18913e+08	1.07611e+08	1.46086e+08	1.15881e+08	1.46201e+08	1.60742e+08	1.79574e+08	1.5779e+08	119189052	254203583	1.58952e+08
Lysine	5.12502e+07	4.45977e+07	5.73026e+07	5.2647e+07	5.97573e+07	4.27543e+07	6.17771e+07	8.14085e+07	3.27614e+07	3.56581e+07	5.79203e+07	6.66064e+07	4.50958e+07	4.88015e+07	4.49592e+07	4.29616e+07	4.42399e+07	6.97821e+07	4.1319e+07	4.85905e+07	4.31832e+07	4.16231e+07	4.73707e+07	5.35667e+07	6.20156e+07	3.94772e+07	5.45391e+07	2.82227e+07	5.71979e+07	5.01915e+07
Malic acid	3925793434	1143506614	4230690340	3228565789	302379835	2279300183	9972008	2896590404	2906644614	4843200260	4917982740	4060112747	591629837	604984571	665484488	83688903	1638624932	738145826	171479830	1365165168	688951519	1619315279	131865563	409708134	55134781	146261376	818728811	122878776	113852941	86960127
METHACHOLINE	59410917	56768750	82285879	63474617	69630557	73368282	61501311	116500968	107357400	45505063	107316440	93628929	91070349	229130547	71993310	112880688	93012418	162765236	90680053	80056482	195278548	88700670	162718700	104325421	142594506	112611100	161067689	161359431	74201454	132117157
L-Methionine	2.74004e+07	3.24727e+07	2.82596e+07	1.99638e+07	3.06334e+07	3.24556e+07	2.7301e+07	1.85789e+07	1.56399e+07	1.51332e+07	2.85527e+07	2.51755e+07	2.24617e+07	1.8834e+07	2.6275e+07	2.3286e+07	2.81274e+07	2.78297e+07	2.49587e+07	2.23998e+07	2.05376e+07	2.41425e+07	2.05551e+07	1.10412e+07	2.85467e+07	2.22e+07	3.00608e+07	2.13349e+07	3.72931e+07	1.91637e+07
myo-Inositol	5178231393	1568847542	3594546830	2958281700	1136854599	1491313853	3255823126	5907744142	4085735795	6626336245	6939588338	6052507958	2869840994	3293861458	2644275683	818680896	3467436858	3687536248	2867801786	2820033265	3044541804	2921443735	1243570896	2489435566	2765704720	3725955379	3489835649	2339841225	1657096534	1928259377
N-Acetyl-L-glutamine	1794787	2602667	2763754	2274930	1801811	1340662	3384739	7583461	5780969	4616695	10087415	4800705	5241731	3155191	2370443	3890021	4574596	5561030	4618316	5824835	5988391	4224262	5402129	4324775	9200787	5262183	4445092	7030002	3685545	8363929
N-Acetyl-L-lysine	1.08721e+07	8.58713e+06	1.00388e+07	8.90277e+06	9.85004e+06	7.90173e+06	1.34896e+07	1.98661e+07	7.66564e+06	1.24055e+07	1.43913e+07	1.49166e+07	1.42156e+07	2.00659e+07	1.42656e+07	1.16981e+07	1.46027e+07	2.59223e+07	1.19503e+07	1.62011e+07	1.747e+07	1.27775e+07	1.97572e+07	1.99731e+07	1.34548e+07	1.5463e+07	1.89782e+07	1.05036e+07	1.71622e+07	1.70888e+07
N-Acetyl-alpha-D-glucosamine 1-phosphate	87544241	49942924	132152135	96112626	44024649	50699231	17474578	59261411	41975035	37857281	43638618	103119184	32950952	23967355	42965096	26188147	31501484	22341639	31879256	25590356	29936779	21844875	32003918	20156724	15642755	21685908	22138477	23233544	35473698	24714671
N-acetylaspartate	51203683	10294921	74558556	141732255	9226507	16919421	26202352	80749970	213931551	190680269	183549513	111309116	46468339	14179651	26810853	46195801	37071760	36226054	15843760	17775681	26461328	16321294	13418043	16546645	27324201	12331359	19271703	13845828	12812692	6330744
N-Acetyl-L-alanine	8890260	5435789	7342999	7227416	7741691	7234931	6407588	9656888	5933176	5970201	10777061	9060204	7397993	12874376	12397323	6490085	7341021	9366877	6973170	6932909	6360393	5564325	8973748	8157353	8063641	10001741	5303759	7499594	8995311	9120806
N-Acetyl-L-glutamic acid	49024472	7109233	34577345	16903683	5622030	14832864	4552286	10586168	9948000	13429923	22017521	25230327	3603888	3542038	4331229	2466736	3290245	4390266	2429475	3530179	2467195	3566860	6694421	2360288	2158179	2933794	3033275	2341387	3533387	2463353
NAD	5768873	5034900	4205487	5452471	5557896	5578332	5755168	4991779	2992289	4402430	4436375	3570807	2799332	5517172	4831150	3948223	3051415	4425772	3933597	4372599	5511635	5972016	4030223	4247055	7654386	2175282	4198249	5397468	5601633	1927390
NADH	860253	1236662	1123312	489523	639558	655139	407749	131486	216488	262132	397117	266324	74956	130018	106733	88734	83003	176283	62102	63406	439776	134572	103975	140519	203658	67365	108954	106896	115420	57909
NADP	16776417	10230237	10396389	10610293	13730256	13847715	16763605	13301247	8489827	12712931	14057140	10968694	6913475	14555004	11541567	10135969	7105201	10501924	9959115	11130369	6657122	12948838	8074120	8100225	18913112	5955987	9377152	12159020	13044126	3983829
NADPH	2590475	2459607	3262401	1722751	2105714	2167277	1280515	833793	809306	1150922	1839678	1183374	1023018	1550637	1104931	859906	782121	1650730	1022865	1173944	2122070	1483982	1382404	2069896	1246930	585337	844381	877991	945878	1142564
Ornithine	19208258	20507823	20871173	24920537	21098393	14182007	18403376	25661761	26368157	15710017	33967450	34040973	13374322	20159007	15560017	16171693	22070936	24443430	18456554	14289678	20427084	16167102	19641267	17564380	23667645	37829181	15114512	24222965	23632059	20526095
Palmitic amide	80137266	10346959	21015426	9150746	38126144	27508387	13537030	26388690	18752853	15072252	18007359	12782920	36643598	63943340	45851598	55068681	72931894	27900949	17932372	34872278	53085431	11625744	25222163	32884317	25064368	18890022	18599396	27291552	93666224	61292867
Palmitoyl-L-carnitine	2.59443e+07	2.4735e+07	1.96042e+07	1.90843e+07	6.71225e+07	2.8175e+07	1.65805e+07	2.05662e+07	1.99293e+07	2.71897e+07	2.20512e+07	2.66413e+07	1.46969e+07	1.71244e+07	2.29949e+07	1.1113e+07	1.9386e+07	1.58352e+07	1.2662e+07	1.72151e+07	2.50326e+07	1.58447e+07	2.08363e+07	1.18952e+08	15965601	2.40578e+07	1.98895e+07	1.84367e+07	2.1406e+07	2.38543e+07
Pantothenic Acid	70316937	56966074	95235929	55645842	32652249	38632632	24057014	73062460	42010635	54703050	56784243	83079919	41146458	28457246	42322636	52631373	26223289	36668370	24860440	20249376	28536240	25244146	32555676	18394811	21473557	25744214	24637487	21109982	28698035	22389666
Phenylacetylglycine	138432147	88004817	124963477	86581392	139884346	197007446	74848835	142743237	74777354	140930688	117305547	188889142	106723515	87897236	104370025	21736998	69202680	41574688	64913990	53914529	45265754	74614967	42329610	65662576	69829971	74514263	49953837	69987047	74635466	59378177
Phenylalanine	113036090	141130933	134560172	131587354	115544087	124462984	51752011	101748998	130001023	63648050	80899083	119373061	98978160	94584375	90459377	98034625	124894374	139988864	55223309	90297442	109207916	62153827	102195851	109983674	98019548	170891697	95629509	91572652	111337775	124288928
Phosphocholine	1450744535	1000565062	1497367392	364011686	769817297	481225323	519721965	528975946	606101003	517684052	548325164	468148560	578183438	N/F	905255471	429833094	773545148	449680577	1121878489	532139348	409520280	425717050	796874391	481061844	472007069	599263264	300987473	373687136	603766344	496222434
phosphoenolpyruvate	1180157	1385175	1547151	1318369	749117	773323	1488371	1368323	1106171	932566	1491238	1472617	1818506	1204704	862443	1213472	1442730	1093797	456631	1525581	709304	1238223	1409032	1322027	502622	1407121	692035	934977	929583	1132513
Pipecolic acid	6.86164e+06	5.75521e+06	7.72054e+06	7.97792e+06	7.17535e+06	6.6064e+06	2.30599e+07	2.93187e+07	1.16888e+07	4.08745e+06	2.07977e+07	2.11802e+07	5.2701e+06	2.10684e+07	1.73724e+07	1.51233e+06	1.92218e+07	2.94437e+07	1.42747e+07	1.80789e+07	5.47717e+06	1.48767e+07	6.54414e+06	6.59744e+06	7.75556e+06	4.31611e+06	3.02695e+07	3.80838e+06	5.53505e+06	5.22987e+06
Proline	1.5439e+08	1.58958e+08	1.89745e+08	171976643	184087912	1.6304e+08	1.57707e+08	1.36664e+08	9.1392e+07	7.58314e+07	1.40594e+08	1.31741e+08	1.4345e+08	1.73801e+08	1.69078e+08	1.42455e+08	1.7992e+08	2.20397e+08	1.70081e+08	1.82583e+08	1.31817e+08	1.84069e+08	1.48819e+08	1.30802e+08	1.94074e+08	1.60973e+08	1.9705e+08	1.33575e+08	2.70746e+08	1.75242e+08
Propionylcarnitine	102028235	51526025	44637742	87391389	71553421	72044350	110733105	89995533	61950191	132700175	69709934	16708579	31149833	43584098	27942733	8839342	51047512	25800901	173996136	61266419	32485360	38901197	38024770	26688277	103633206	23937188	33765715	43991980	19313019	37852700
Protoporphyrin	853362	94517	1.38199e+06	70576	146805	54392.1	1.03165e+06	254777	448488	70061.5	741474	408098	301595	600035	317979	1.08047e+06	276883	256886	57212.8	324390	255793	13207.8	132503	65566	49160		35417.6		129531	245952
Pyridoxal	55939032	59380494	68305544	144633295	83158724	51609975	29375245	49145143	36313309	25430799	33403834	54165878	41145677	40029965	49299582	26143245	21080088	30963275	39843073	44458588	18539907	26525202	37190762	27690503	36460500	21609078	38928392	23489816	41830009	51883158
Pyrophosphate	34852775	10876663	38644852	30008546	9959454	13448070	2926395	26383271	18338243	29182840	41129285	79057259	10989311	9916866	13351467	10981206	12033619	10940359	6881909	6293424	10829777	8525648	12715389	6592154	3330905	6198739	7025547	5751620	11138972	5238932
Pyruvate	1037121415	496919889	1103377768	1122874154	484592058	522191283	588886633	776809423	651038031	818908726	668699799	682640228	500534323	555542430	302993777	197326337	369591289	308438288	517397912	290992742	478048468	354781763	283380592	300209613	721110113	883552519	624422434	211255812	312694423	375166515
Riboflavin	12610174	11790688	11093591	19394716	13399299	16964662	3944860	9248335	7255002	5159833	4983861	7228655	9006519	7972119	10283633	9840193	11365256	8725282	5931726	6919520	14587566	9242551	6413552	6761166	6916776	11096088	6124251	11701476	8721398	8746559
Ribose 1-phosphate	5047049	3429207	6264012	3851458	4169919	4052522	2824085	3040464	1885549	2860744	3515438	3092952	2323272	3298743	4097218	2884445	2927259	2673305	3901605	4729376	2117406	3134909	2954941	3979215	3793762	2192486	2284300	3016841	3202727	2588457
Saccharopine	3134450	1651920	5979041	3796686	750582	4133111	130946	831287	2662519	818187	3766703	6112397	1570441	1541230	280091	5398491	2129644	359854	471705	1798610	1656685	1085014	1733847	937491	123753	1926261	1036245	861843	3174142	1340376
S-Adenosylhomocysteine	41842760	947753	79954452	25924346	3852854	2854901	12880501	46703101	22481160	32660276	48299343	72945242	17478793	13467138	6764143	475082	21532814	19110167	18741157	21018488	19784908	18736642	1694543	12482101	15056563	17608323	14844057	14194034	9960232	12673673
S-Adenosylmethionine	556573	1.41658e+06	5.32182e+06	7.95879e+06	5.78117e+06	231247	5.73456e+06	6.90607e+06	4.63016e+06	267467	7.15209e+06	1.51843e+06	946032	1.41758e+06	159172	1.21931e+06	1.85038e+06	2.11868e+06	1.33075e+06	1.49061e+06	2.22362e+06	231776	1.90043e+06	1.63589e+06	1.7504e+06	1.28534e+06	1.51711e+06	1.36697e+06	5.41599e+06	6.66247e+06
Sedoheptulose 7-phosphate	366828373	60713613	520617064	259151546	68187709	133875092	50156907	243680021	187812628	218309745	379153201	467345500	42999342	56793881	51823115	42929275	50806776	47060685	41615563	79897424	60088584	85158774	45506621	39023116	29532555	42267243	51236076	42938390	85874710	45786859
Serine	10857516	9992463	10783611	10567565	14689157	6051637	17988286	44379855	44421980	21163093	50796707	45249575	37208192	38519065	15436322	27230564	41479784	50282577	56139547	43975987	47172844	32849422	46798083	41588921	49695717	93561490	29973774	54236143	40753467	53641173
Spermidine	7423063	7735148	8462251	7863194	8220994	7419915	22874373	23258703	20695633	20279681	19216781	17617322	7634428	4242389	9092947	4415247	12413517	13549930	6967467	8361775	9917406	11138067	11417933	12024399	10159009	10046620	9659683	8768674	8686462	8604071
Spermine	3.38404e+07	5.0831e+07	4.06706e+07	4.05313e+07	4.41906e+07	5.39788e+07	5.74963e+07	5.38097e+07	5.94862e+07	6.44841e+07	5.71581e+07	6.08439e+07	2.90022e+07	2.51073e+07	2.90823e+07	2.4685e+07	3.00904e+07	3.36822e+07	3.95578e+07	4.03046e+07	4.07419e+07	4.06209e+07	3.98813e+07	3.59937e+07	4.42826e+07	4.38362e+07	4.5994e+07	4.58973e+07	4.54005e+07	4.42372e+07
Sphinganine	5717349572	3018105760	2146529194	4980011014	1855474772	1321322782	1812077924	3062552773	1925903495	2145901088	3968071560	2590410242	3835332791	3492296000	3392416885	2728185049	4760099623	3463780846	4229094191	4724833817	5999071100	3947831320	4943496678	4888513170	2638971109	3322375682	2462407276	3598946909	7196848841	5414767307
Stearic acid	2081541210	1965143167	1315360237	2936165229	2369100465	2324332173	3119215879	1848581496	3738179790	2655837971	2162687578	1834876903	1496115716	2099863042	1528417938	1694426513	1723091600	1969261013	1715214078	1830202843	1320813864	1935607707	1288041432	1521134845	2221673635	2277992889	2010130780	2864040184	2223927956	2128164465
Stearolic acid	2415085368	1898859712	4185599516	1042213070	1942254671	1925715317	916541657	1795930330	1371661693	1643004647	1862321551	3491946061	2478557861	2094625439	2285625661	2288686099	1441293729	2222593601	1884459568	1445740601	1541945853	1511714586	1674138900	1483564340	1508970142	1122581830	1741107592	1308805545	1782830091	1822433028
Suberic acid	9835974	5090434	4404182	8351985	2668318	3510950	2518140	4626450	6871666	5005436	4264429	6644462	3453926	3533606	3926614	3823034	3062004	4744605	2199772	2415161	2808711	2717363	4056763	1828500	2865475	2504651	2910119	2468751	1622116	2451868
Succinic acid	1517704979	802190310	1059771510	1093790556	865882014	1078628624	1382472376	1756826735	1378424910	1958871261	1805051719	1851785166	931872689	1132492016	808274548	717973616	933855554	1197645369	706384082	633763494	610749160	699378803	613381011	889774494	686857845	646001201	1011190476	762112263	555741056	609751341
Succinic acid semialdehyde	611900683	161716243	417605907	345467091	120140851	158399287	337979206	707438219	477199062	883765506	913724640	794261391	341300013	365094594	295299194	81909055	391457373	401619957	338078048	307715499	339903662	323997619	128999283	265847401	308271877	437544884	399334790	259558038	175592375	203781660
Taurine	7.20658e+08	3.02901e+08	8.0601e+08	2.61355e+08	562580841	5.65148e+08	7.16283e+07	7.25508e+07	7.94904e+07	6.40717e+07	8.39325e+07	8.69494e+07	9.61317e+07	9.63544e+07	1.70292e+08	7.90443e+07	9.09578e+07	110930476	7.16184e+07	7.78167e+07	1.08935e+08	7.60865e+07	9.24189e+07	7.55739e+07	8.12497e+07	8.15744e+07	8.42361e+07	7.56542e+07	9.73619e+07	9.05e+07
Thiamine monophosphate	1194458	665381	798077	1252890	677975	377612	206921	398058	369686	126625	365111	364384	426146	515711	628930	700801	925448	758985	445612	775351	798835	613017	615675	746529	733891	798007	491884	817403	593979	862446
Threonate	7258348799	5946584333	7217277529	6679948762	5649338339	5821585645	8528196601	11734196261	9034935185	9697637074	10402130389	13387904383	8823619161	6895337919	6199567425	7934388390	6881197666	6661796073	6824750517	6639617398	8495317780	6970475497	7507488572	6953100042	5687546367	6588129931	6019402513	5540554752	6909665825	6452618727
Thymidine	9.46794e+06	1.17161e+07	1.67854e+07	1.1977e+07	2.78373e+07	2.22832e+07	7.3467e+06	6.75544e+06	4.78351e+06	6.07405e+06	5.08108e+06	7.54783e+06	2.26902e+06	1.21247e+06	1.41879e+06	1.93229e+06	1.93425e+06	2.23731e+06	1.61832e+06	3.59345e+06	3.75976e+06	3.62568e+06	3.45561e+06	6.74048e+06	2.37452e+06	4.42664e+06	2.06473e+06	4.45093e+06	4.73635e+06	3.38129e+06
Tryptophan	66447551	21145995	46002809	33235043	20597627	22411922	13200430	40148637	27043852	42519075	48915876	68201517	17657161	15434904	16498127	12726713	13241551	16654546	17533317	12698335	15472928	12723502	12043909	9476755	14691256	14456119	16542008	9850403	12147574	7920048
Tyrosine	3.45748e+07	3.69709e+07	4.19406e+07	4.3798e+07	4.37811e+07	3.3509e+07	3.51918e+07	2.95538e+07	1.49261e+07	1.03951e+07	3.81094e+07	3.47975e+07	2.85179e+07	3.35964e+07	2.13168e+07	2.90431e+07	4.8385e+07	4.44165e+07	3.37145e+07	3.67291e+07	2.21048e+07	3.29871e+07	2.97723e+07	2.31742e+07	3.78269e+07	2.60598e+07	4.35817e+07	2.26301e+07	6.72247e+07	3.61991e+07
Uracil	7.02749e+07	7.0969e+07	1.09802e+08	1.17915e+08	1.01919e+08	7.45464e+07	172809364	1.57293e+08	1.07124e+08	1.06593e+08	1.95316e+08	1.72219e+08	4.2957e+07	153465689	4.04678e+07	7.22133e+07	5.53944e+07	7.73614e+07	7.45682e+07	87653333	8.84547e+07	1.17318e+08	8.38611e+07	9.40762e+07	6.6083e+07	1.14128e+08	7.72213e+07	7.41494e+07	1.11418e+08	122777741
Uric acid	193469236	86957874	83763563	135364214	64628355	68413477	11027840	32789143	97911082	84607061	43623365	41574278	4617908	16050954	23724516	21495026	11074924	9244310	6165896	3533619	6539920	4641727	7102151	3841108	7949762	11118472	7895371	6021141	10868531	5856488
Uridine	5058607868	4453908498	5543542033	4893754566	3254087305	3822387031	4464745325	7091566145	5507097783	6062536691	6970413443	7671493302	4320538072	3846067514	4189387092	3420475306	3632210311	3548472890	3543605694	3270019373	3408301888	3087412115	3082621510	3648483039	3059178987	2945064477	3466691534	3164691446	2969850180	3126712005
Uridine 5-diphosphoglucuronic acid	12963314	1562793	10590479	7742716	4037450	9931081	14038972	50535998	20479869	165950747	358014936	62516387	998169	3029713	1134839	31441	1309340	6279184	838105	2989810	1793449	8023238	298463	2896802	2185439	1887587	2758780	1033200	1970565	1298108
Uridine diphosphate	2238461	1938682	3025079	1378152	2177316	2496335	4261828	1182165	1560027	1059152	466772	160677	2561779	2476606	2113003	961891	3964645	4350252	3941638	3932890	3166475	3941828	1896249	4428368	4668120	5229233	3266659	4093441	2939720	3309217
Uridine diphosphate-N-acetylglucosamine	444050357	39260643	285595254	113952914	92519614	207194243	46419445	128550126	168399257	184726646	241093647	196707961	16516752	37222587	31050974	8830343	18639614	30602259	25294795	31039899	21082838	35415661	7115039	23537150	13977542	28911634	35402130	13864155	27206244	17556299
Uridine monophosphate	85371665	8424206	35601465	25102079	20355305	48983712	9492071	25432023	37632950	55437115	94449045	53228281	2043316	6548320	5428066	2447798	1968447	4911674	3723269	5540263	2550738	5135448	1875709	2869933	2020377	3412447	5344729	2229581	3540871	2481856
Xanthine	6.36099e+07	7.11124e+07	8.81395e+07	9.13031e+07	1.00869e+08	1.01679e+08	5.48178e+07	4.52579e+07	3.76809e+07	3.37293e+07	6.60288e+07	5.52384e+07	7.96585e+07	8.94558e+07	8.43988e+07	8.68337e+07	8.53006e+07	7.47603e+07	7.25351e+07	7.82931e+07	5.85171e+07	69907641	7.12625e+07	6.20159e+07	6.74578e+07	7.49146e+07	7.97905e+07	4.8036e+07	9.38959e+07	6.69155e+07
Xanthosine	154863251	77767455	54554305	94543504	24446764	23637006	22509245	48975575	41134076	53689882	43984373	48379903	29519236	53653396	62670287	21440864	52888921	43938177	41896594	28079199	31586162	22542044	21549548	22176928	38126105	56939741	44010495	44748105	29703087	31735133
